# Supplementary material for: Human Umbilical Cord-Derived Mesenchymal Stem Cells Promote Corneal Epithelial Repair In Vitro
Source: Cells. 2021 May 19;10(5):1254. doi: 10.3390/cells10051254 (PMC8160941; doi:10.3390/cells10051254)
Supplement: Supplementary file 1 [file cells-10-01254-s001.zip]

Archive with 1 entries (1 files):
- cells-1153524-supplementary.pdf
